# Supplementary material for: Quantitative Relaxometry Metrics for Brain Metastases Compared to Normal Tissues: A Pilot MR Fingerprinting Study
Source: Cancers (Basel). 2022 Nov 15;14(22):5606. doi: 10.3390/cancers14225606 (PMC9688653; doi:10.3390/cancers14225606)
Supplement: Supplementary file 1 [file cancers-14-05606-s001.zip]

Archive with 1 entries (1 files):
- cancers-1943831-supplementary.pdf
